# Supplementary material for: Analysis of flavor formation and metabolite changes during production of Double-Layer Steamed Milk Custard made from buffalo milk
Source: PLoS One. 2025 Sep 8;20(9):e0331277. doi: 10.1371/journal.pone.0331277 (PMC12416662; doi:10.1371/journal.pone.0331277)
Supplement: S1 Dataset — (XLSX) [file pone.0331277.s006.xlsx]

## Sheet: E-nose
sample	group	W1C	W5S	W3C	W6S	W5C	W1S	W1W	W2S	W2W	W3S
A1-1	A	0.9962	1.2213	0.9878	1.0239	0.9898	0.7014	1.3173	0.9267	1.0652	1.0285
A1-2	A	0.9947	1.2026	0.9883	1.023	0.9893	0.6976	1.2977	0.9249	1.0544	1.0285
A1-3	A	0.9981	1.1919	0.9889	1.0247	0.9853	0.6943	1.2789	0.9201	1.0478	1.0284
A2-1	A	0.9947	1.248	0.9867	1.0202	0.9827	0.7159	1.3519	0.9326	1.0863	1.0282
A2-2	A	0.9962	1.2328	0.985	1.0208	0.9837	0.7137	1.3321	0.9326	1.0718	1.0284
A2-3	A	0.9969	1.2193	0.9845	1.0224	0.9832	0.7108	1.313	0.9279	1.0652	1.0283
A3-1	A	0.9936	1.3082	0.9848	1.02	0.9855	0.7294	1.459	0.941	1.1433	1.029
A3-2	A	0.9959	1.2864	0.9903	1.0206	0.987	0.7257	1.4331	0.9414	1.13	1.0288
A3-3	A	0.991	1.2653	0.987	1.0173	0.988	0.72	1.4092	0.9389	1.1167	1.029
B1-1	B	0.9917	1.2423	0.9839	1.0384	0.9822	0.7889	1.7829	0.9444	1.4341	1.0338
B1-2	B	0.994	1.226	0.9878	1.0384	0.9882	0.782	1.7299	0.9429	1.3988	1.0338
B1-3	B	0.994	1.2082	0.9834	1.0383	0.9852	0.7729	1.6838	0.9407	1.3691	1.0337
B2-1	B	0.994	1.3009	0.9877	1.0257	0.9858	0.8778	2.1541	0.9719	1.6982	1.0351
B2-2	B	0.9847	1.2764	0.979	1.0231	0.9802	0.8668	2.0704	0.9663	1.6495	1.0353
B2-3	B	0.9899	1.2602	0.9834	1.0258	0.9778	0.8598	1.995	0.965	1.6029	1.0351
B3-1	B	0.9857	1.3459	0.9816	1.0279	0.9812	0.8676	2.3729	0.9706	1.8251	1.0365
B3-2	B	0.9872	1.3223	0.9865	1.0272	0.9846	0.8574	2.2832	0.9667	1.77	1.0364
B3-3	B	0.9872	1.3034	0.9827	1.0295	0.9797	0.8477	2.2002	0.9626	1.7196	1.0362
C1-1	C	0.9822	1.372	0.9801	1.0118	0.985	0.993	2.1293	1.0068	1.6922	1.0375
C1-2	C	0.9811	1.3559	0.9812	1.0131	0.9829	0.9892	2.0583	1.0045	1.6461	1.0379
C1-3	C	0.9825	1.3409	0.9818	1.0126	0.9854	0.9837	1.9931	1.0034	1.6069	1.0379
C2-1	C	0.9892	1.3383	0.9862	1.0208	0.9855	0.8949	2.1328	0.9863	1.6725	1.0332
C2-2	C	0.9903	1.3215	0.9868	1.0207	0.982	0.888	2.0613	0.9808	1.6277	1.0331
C2-3	C	0.9877	1.3067	0.9813	1.0206	0.9755	0.8805	1.9985	0.9761	1.5868	1.0333
C3-1	C	0.9871	1.2956	0.9867	1.0231	0.9889	0.9024	2.1598	0.9797	1.7202	1.034
C3-2	C	0.9885	1.2873	0.985	1.0262	0.9849	0.8968	2.0905	0.9742	1.6763	1.0341
C3-3	C	0.9863	1.2696	0.9856	1.0251	0.9864	0.89	2.0282	0.975	1.635	1.0343
D1-1	D	0.9651	1.7478	0.9791	1.0169	0.9786	1.3442	6.7868	1.0875	4.4423	1.0477
D1-2	D	0.9694	1.7132	0.9846	1.0171	0.9811	1.3258	6.4326	1.0847	4.2632	1.0467
D1-3	D	0.973	1.6768	0.9846	1.0176	0.9826	1.3038	6.0996	1.0782	4.0897	1.0458
D2-1	D	0.9645	1.9444	0.9837	1.0237	0.9835	1.2883	4.739	1.1042	3.1333	1.0397
D2-2	D	0.9617	1.9173	0.9777	1.0232	0.9751	1.2725	4.5522	1.0975	3.0338	1.0393
D2-3	D	0.9607	1.8877	0.9794	1.0223	0.9796	1.2586	4.3792	1.0982	2.9406	1.0391
D3-1	D	0.9524	1.9169	0.9713	1.025	0.9735	1.4435	5.343	1.1535	3.4855	1.0457
D3-2	D	0.9527	1.8706	0.9729	1.0227	0.9746	1.4208	5.0834	1.1491	3.3625	1.0454
D3-3	D	0.9548	1.8406	0.9767	1.023	0.9741	1.4011	4.8573	1.1491	3.2485	1.045

## Sheet: E-tongue
Sample	Group	Sourness	Bitterness	Astringency	Aftertaste-B	Aftertaste-A	Umami	Richness	Saltiness	Sweetness
A1-1	A	-18.22	10.11	-0.06	0.77	0.19	7.61	3.22	-2.75	9.16
A1-2	A	-16.62	9.89	0.13	0.76	0.28	7.76	3.76	-2.68	10.03
A1-3	A	-16.16	9.76	0.12	0.85	0.33	7.69	4.37	-2.74	10.47
A2-1	A	-16.99	10.01	0.11	0.77	0.28	7.62	3.35	-2.81	9.5
A2-2	A	-16.2	9.89	0.14	0.85	0.35	7.77	4.69	-2.7	10.42
A2-3	A	-15.51	9.74	-0.03	0.93	0.37	7.53	4.63	-2.73	10.93
A3-1	A	-16.89	9.97	0.04	0.76	0.49	7.65	3.29	-2.79	11.66
A3-2	A	-16.22	9.9	0.14	0.79	0.31	7.65	3.09	-2.82	11.87
A3-3	A	-15.54	9.72	0.06	0.92	0.39	7.46	4.89	-2.78	11.95
B1-1	B	-18.38	10.66	0.35	0.98	0.27	6.48	5.29	-2.32	10.39
B1-2	B	-18.33	10.63	0.38	1.02	0.2	6.08	5.45	-2.29	11.11
B1-3	B	-17.87	10.6	0.43	0.93	0.27	5.61	7.19	-2.21	11.49
B2-1	B	-18.17	10.81	0.49	1.16	0.32	6.35	5.64	-2.34	10.63
B2-2	B	-18.14	10.79	0.44	1.03	0.23	6	5.98	-2.2	11.56
B2-3	B	-18.67	10.7	0.3	1.46	0.27	5.76	8.15	-1.89	12.08
B3-1	B	-18.12	10.65	0.41	1.04	0.22	6.35	4.93	-2.19	12.51
B3-2	B	-18.13	10.62	0.41	1.01	0.24	5.94	6.61	-2.14	12.71
B3-3	B	-18.38	10.64	0.47	0.98	0.24	5.46	7.3	-2.04	12.78
C1-1	C	-19.28	10.97	0.8	1.16	0.43	5.32	8.08	-2.06	10.97
C1-2	C	-19.1	10.9	0.88	1.19	0.4	4.68	8.69	-1.98	11.69
C1-3	C	-19.15	10.86	1.01	1.2	0.46	4.1	7.81	-1.99	12.03
C2-1	C	-18.98	11.18	0.88	1.48	0.41	5.18	7.85	-2.02	11.49
C2-2	C	-18.95	11.15	1.03	1.61	0.43	4.54	8.96	-2.03	12.19
C2-3	C	-19.24	11.11	1.07	1.56	0.53	4.03	7.99	-1.91	12.55
C3-1	C	-18.86	10.87	0.81	1.22	0.4	5.09	10.61	-1.92	12.98
C3-2	C	-19.09	10.82	0.86	1.27	0.42	4.47	9.4	-1.81	13.16
C3-3	C	-18.98	10.8	1.06	1.58	0.47	3.9	8.51	-1.83	13.22
D1-1	D	-19.95	6.86	0.24	0.58	0.03	8.82	2.79	-1.36	13.73
D1-2	D	-20.13	6.7	0.27	0.63	0.06	8.27	3.6	-1.13	14.29
D1-3	D	-20.22	6.66	0.27	0.6	0.07	7.33	4.38	-1.09	14.74
D2-1	D	-19.52	9.68	0.13	0.69	0.05	8.62	3.47	-1.54	15.01
D2-2	D	-19.56	9.66	0.17	0.7	0.03	8.03	5.53	-1.51	14.88
D2-3	D	-19.57	9.65	0.17	0.72	0.09	7.2	5.92	-1.42	14.82
D3-1	D	-19.13	9.71	0.16	0.76	0.03	8.41	4.49	-1.55	14.88
D3-2	D	-19.2	9.67	0.12	0.76	0.04	7.69	6.5	-1.5	15.25
D3-3	D	-19.45	9.57	0.13	0.76	0.09	6.81	6.74	-1.36	15.27

## Sheet: HS-GC-IMS
group	A	A	A	B	B	B	C	C	C	D	D	D
sample	A1	A2	A3	B1	B2	B3	C1	C2	C3	D1	D2	D3
1	34.941	29.661	29.542	127.793	121.256	126.465	52.688	50.794	53.413	41.499	39.18	38.664
2	29.203	47.013	46.512	40.635	41.88	35.509	38.801	37.315	35.967	80.85	83.593	97.628
3	40.878	47.703	44.278	27.528	24.643	23.673	21.727	23.886	23.046	68.441	72.846	70.843
4	182.165	159.83	177.396	182.338	145.587	141.984	142.352	125.623	142.925	283.465	310.041	336.65
5	34.235	39.433	31.362	40.69	30.958	29.695	30.146	28.124	25.121	81.028	84.247	86.172
6	17.654	21.874	24.489	22.491	19.512	24.382	17.953	19.013	21.821	50.009	50.714	52.272
7	951.588	616.281	437.417	106.596	107.045	100.553	108.878	133.682	106.067	568.533	617.374	622.259
8	342.121	236.235	245.052	635.883	696.763	692.34	678.414	625.75	655.845	527.176	485.709	491.284
9	653.474	412.839	473.379	1943.83	1673.75	1664.57	1633.77	1361.88	1704.6	1358.24	1457.49	1724.65
10	214.45	229.133	151.081	40.618	40.715	37.484	40.141	40.215	44.107	135.555	127.068	115.657
11	4686.42	4794.96	4937.54	4741.9	4854.16	4831.35	4736.36	4550.65	4719.49	5279.28	4801.34	5020.22
12	162.392	173.212	193.651	167.765	155.083	159.483	169.698	131.76	137.019	173.891	173.186	180.073
13	4993.45	4771.34	4980.81	4662.35	4363.98	4474.13	4468.3	4252.5	4491.76	3801.49	3768.9	3997.46
14	76.156	81.2	122.718	129.157	119.019	115.86	114.209	91.252	100.9	138.022	148.292	175.941
15	1570.92	1506.55	1514.06	539.178	604.094	609.244	611.199	578.39	561.363	699.019	678.189	663.02
16	1323.78	1547.79	1537.28	3397.12	3451.56	3459.45	3425.23	3125.06	3385.2	3203.76	3027.46	3224.31
17	175.053	139.576	186.799	248.758	196.394	234.481	216.123	180.59	211.616	198.061	176.452	197.414
18	119.155	116.212	123.533	104.415	91.808	88.746	83.299	92.071	78.435	284.606	316.161	364.241
(E)-2-Hexenal	72.559	77.323	108.041	76.944	65.568	74.998	59.845	48.724	59.017	54.769	46.14	53.77
1-Pentanol	274.373	266.853	335.868	256.827	218.938	209.276	219.316	196.907	223.854	225.716	217.486	271.046
1-Penten-3-ol	165.927	147.79	192.451	227.589	201.245	189.561	199.747	208.94	220.774	220.82	254.246	280.887
1-Penten-3-one	117.618	136.978	152.214	224.496	214.224	238.925	226.249	213.596	234.756	237.079	240.867	246.645
2-Butanol (D)	220.658	200.558	298.599	2018.14	1716.97	1775.92	1628.35	1205.64	1585.56	1315.19	1367.88	1680.14
2-Butanol (M)	742.167	702.956	875.512	2136.28	2127.86	2118.56	2050.51	1887.64	2015.65	1883.74	1902.8	1994.17
2-Butanone (D)	5201.71	2512.7	1934.78	8529.59	8293.43	8284.53	8074.41	7689.64	7946.12	7721.4	7784.55	7919.86
2-Butanone (M)	1253.84	648.268	439.791	1302.87	1505.21	1543.6	1659.44	1736.51	1644.31	1520.22	1494.45	1359.01
2-Heptanone (D)	1245.39	1205.69	1341.15	1278.33	1020.37	1034.29	1134.88	1093	1119.26	3572.52	3580.56	3311.88
2-Heptanone (M)	2379.07	2349.6	2441.67	3322.12	2981.81	3008.2	3272.78	3119.2	3205.86	4820.39	4889.76	4600.92
2-Methyl-1-propanol	98.505	122.33	127.128	104.511	93.038	96.868	90.119	105.952	95.938	360.81	336.621	338.876
2-Methyl-2-propanol	372.096	351.406	339.656	324.23	274.896	286.768	262.76	258.492	265.889	511.449	532.657	562.265
2-Methylpropanal	259.884	294.43	410.229	313.896	249.505	238.257	233.887	198.523	231.171	95.448	239.974	281.718
2-Methylpyrazine (D)	230.187	191.171	196.77	379.253	187.844	181.016	198.451	225.594	167.015	348.97	442.304	682.92
2-Methylpyrazine (M)	2501.62	3351.7	3680.97	1224.33	1024.83	1006.42	987.557	765.676	1023.83	1480.16	786.38	933.099
2-Pentanone (D)	2492.76	2614.27	2804.76	2465.45	2117.33	2113.32	2182.66	2039.34	2189.52	4141.42	4182.91	4040.54
2-Pentanone (M)	1670.14	1723.73	1730.1	1942.76	1856.24	1843.22	1882.16	1894.38	1860.51	2277.16	2255.03	2198.7
2-Propanol	335.415	322.53	355.659	460.251	395.537	403.505	343.176	282.698	310.554	415.833	489.595	528.17
3-Heptanol	884.124	1793.44	2615.88	267.077	241.217	190.596	200.202	171.868	197.602	316.535	190.587	231.094
3-Methyl-1-butanol (D)	983.191	1288.65	1752.87	140.825	142.126	145.58	169.27	129.847	118.108	109.759	145.108	130.947
3-Methyl-1-butanol (M)	1777.49	1976.62	2162.41	542.982	450.422	463.835	442.681	385.97	430.319	522.489	583.794	565.62
3-Methyl-2-pentanone	34.005	40.707	46.319	83.774	71.417	75.376	71.789	60.822	74.781	69.505	71.64	82.068
3-Methylbutanal	442.515	446.517	215.978	37.767	45.486	53.741	33.202	35.528	59.607	87.629	109.396	94.452
3-Octanol	461.374	462.573	460.714	489.672	411.187	427.032	438.363	389.96	383.301	657.141	660.47	715.977
4-Methyl-2-Pentanol	359.597	384.288	393.742	53.628	65.135	49.604	48.285	53.539	56.632	52.489	58.275	53.163
4-Methyl-2-pentanone	495.021	544.188	574.467	321.908	310.193	302.278	323.441	308.933	322.658	297.46	314.043	340.246
6-methyl-5-hepten-2-one	403.966	562.9	604.188	203.02	192.642	212.815	166.248	183.861	182.08	381.084	218.908	299.231
Acetic acid	2547.81	2660.04	2573.56	2315.36	2265.23	2262.58	2073.89	2582.57	2320.32	2786.84	2661.76	2210.76
Acetone	15235.9	15103.5	15913.2	15721.5	14744.7	14684.8	14699.6	14037.3	14883.7	15692.5	16082.1	16498.8
Diacetyl	1359.81	1012.09	873.582	1364.9	1323.42	1310.89	1282.19	1136.1	1203.74	1411.74	1397.09	1412.68
Diallyl sulfide	422.769	415.778	421.522	430.529	407.174	424.552	422.783	413.348	432.794	668.492	682.327	699.448
Dimethyl sulfide	140.551	128.049	135.263	204.764	178.879	189.059	166.542	164.129	169.386	137.759	161.249	151.527
Ethyl 2-methylbutyrate	297.517	332.744	363.059	389.923	339.023	354.736	346.774	288.683	326.605	344.603	359.095	398.22
Ethyl 3-methylbutanoate	144.131	181.521	206.234	1589.96	1369.86	1380.21	1304.36	993.492	1330.35	846.799	819.208	1105.85
Ethyl acetate (D)	266.906	286.351	313.527	376.749	249.025	264.287	206.834	212.793	227.14	411.075	415.314	462.649
Ethyl acetate (M)	461.363	413.01	403.204	579.436	524.822	539.819	518.52	514.368	535.858	675.861	705.351	692.232
Ethyl butyrate	428.078	410.198	384.327	263.244	272.65	282.039	304.921	349.009	323.958	260.851	281.354	287.716
Ethyl crotonate	709.57	1440.72	905.529	848.524	653.286	663.35	637.279	582.633	648.733	789.275	818.262	948.463
Ethyl formate	1025.35	862.344	841.41	1144.31	1058.04	1032.28	1006.11	1067.19	990.592	1260.68	1289.18	1302.65
Ethyl propionate	4342.26	4607.6	4630	5647.49	5578.26	5550.03	5289.68	5049.95	5397.19	6154.58	5517.09	5741.42
Heptanal	221.012	203.124	197.95	168.867	174.447	152.294	131.769	133.041	141.974	285.393	326.503	401.083
Hexyl butyrate	492.141	483.74	523.575	970.757	416.096	360.089	608.55	554.157	423.355	773.157	681.468	1579.79
Methyl 2-methylbutyrate	606.159	621.109	727.521	571.828	521.288	508.354	505.132	463.594	518.05	566.383	520.325	567.076
Propanal	433.127	333.632	332.7	543.853	446.914	431.646	410.041	441.96	391.079	811.076	874.156	893.665
Propyl acetate (D)	38.79	38.761	42.616	130.022	113.353	113.649	98.466	103.155	95.725	63.971	63.968	65.948
Propyl acetate (M)	131.936	138.213	138.717	311.076	315.956	304.709	289.298	280.086	282.295	185.205	182.712	177.936
